# Supplementary material for: Three Decades of Farmed Escapees in the Wild: A Spatio-Temporal Analysis of Atlantic Salmon Population Genetic Structure throughout Norway
Source: PLoS One. 2012 Aug 15;7(8):e43129. doi: 10.1371/journal.pone.0043129 (PMC3419752; doi:10.1371/journal.pone.0043129)
Supplement: Table S3 — Locus by sample summary statistics for the historical, intermediate and contemporary samples collected from 21 Norwegian rivers. (XLS) [file pone.0043129.s006.xls]

## Sheet: Sheet1
Table S3 - supporting information. Locus specific sumamry statistics for 22 microsatellite loci screened on 21 Atlantic salmon populations organised in the historic, intermediate and contemporary data sets.
Three decades of farmed escapees in the wild: a spatio-temporal analysis of Atlantic salmon population genetic structure throughout Norway
Kevin A. Glover1*, María Quintela2, Vidar Wennevik1, François Besnier1, Anne G. E. Sørvik1, Øystein Skaala1
Samples ordered North to South.				File locked with overvaakning
Notes to tables see bottom of file.
Historic samples
		22 microsatellite loci
SAMPLE	n	SSsp2201	SSsp2210	SSspG7	Ssa202	SsaD144	SsaD157	Sp1605	SSsp2216	Ssa14	Ssa171	Ssa289	MHC1	MHC2	SSsp3016	SsOsl85	Ssa197	SsaD486	SsaF43	CA060208	Ssa.19NVH	SsaIR002TKU	SsaIR010TKU	AT	Ho	He	FIS	AR
Neiden1	79	24	14	16	12	29	19	10	16	2	15	5	8	8	13	14	20	1	4	9	15	4	3	261	0.6972	0.705	0.0111	200.605
Vestre Jakobselva1	96	24*	10**	17	10	27*	18	12	16	4	14	6	11*	8	13*	14	21*	1	6*	9*	11	3	3*	258	0.6873	0.6965	0.0132	190.137
Alta1	39	24*	7	13	10	22	15	9	13	2	11	4	9	7*	13	8	20	1	4	8	10	4	2	216	0.6536	0.6746	0.0311	186.947
Reisa1	48	18	9	13	11	2*	18	10	14	3*	9	5	10	7	12	9	19	1	4	8	10	3	2	219	0.6402	0.6572	0.0258	184.994
Målselva1	47	22	10	14	10	27	18	11	14	2	14	4	11	10*	10	10	20	1	5	8	11*	4	4	240	0.6826	0.7013	0.0267	198.877
Roksdalsvassdragget1	37	18	9	17	10	20	19	10	14	3	10	4	10	8	13	10	17	1	6	7	16	4	4	230	0.7187	0.72	0.0018	204.737
Namsen1	92	23	11	17	13	27	21	13	15	2	15	4	14	9	17	11	24	2	9	8	15	4	4	278	0.7124	0.7102	-0.0031	207.727
Gaula ST1	48	19	12	17	11	24	21	10	14	2	11	6	12	9	12	11	19	1	5	8	15	4	3	246	0.7121	0.7174	0.0074	205.708
Surna1	30	18	8	12	11	23	16	10	13	2	13	5	10	8	11	11	16	1	5	7	12	4	3	219	0.7332	0.7195	-0.0191	203.484
Eira1	34	20	9	14	8	23	20	8	16	3	12	4	11	7*	14	9	16*	2	7	7	13	4	3	230	0.6863	0.7188	0.0451	209.197
Bondalselva1	44	23	10	14	11	20	21	10	13	3	12	5	13	8	11	12	19	2	8	9	14	4	4	246	0.7725	0.7498	-0.0303	208.614
Ørstaelva1	40	20	11	16	8	21	19	9	15	4	12	5	13	7	15	10	18	2	8	9	13	4*	3	242	0.7262	0.7337	0.0102	213.526
Gaula SF1	40	21	10	17	11	22**	21	9	14*	3	11	5	12	10	13	9*	18	2	7	7	12	4	4	242	0.731	0.7352	0.0056	211.14
Lærdalselva1	95	20	10	16	8	24	22*	7	15	2	12	7	12	9	14	10	19	1	6	7	16	4	4	245	0.7122	0.7113	-0.0012	193.075
Vosso1	49	17	10	12	7	21	18	10	13	2	8	5	9	8	12	9	15	1	5*	3	10	4	3	202	0.7411	0.7175	-0.0328	174.942
Loneelva1	60	18*	9	12	8*	18*	17*	8	13	3	11	6	12	8	11	8*	15	2	5	8	15	4	4	215	0.6853	0.7023	0.0242	176.406
Opo1	54	9	9	15	7	21	n.d.	7	14	3*	7	4	9	7	11	7	17	2	5	7	11	3	3	178	0.6834	0.6661	-0.0259	166.423
Etne1	88	21	10	17*	11	28	24	10	15	4	17	5	14	8	14	10	20	2	8	9	16	4	3	270	0.7256	0.7294	0.0052	208.634
Figgjo1	57	18	11	15	11	22	19	10	15	3	14	5	13	8	11	13	17	2	7	8*	15	3	3	243	0.6756	0.7013	0.0367	203.688
Numedalslågen1	43	24	9	17	9	22	24	8	13	2	8	5	11*	7	9	9	20	2	4	6	10	4	4	227	0.7003	0.6962	-0.0059	193.875
Berbyelva1	46	14	7	14	7	16	15	6	9	2	8	3	9	6	9	9	15	1	5	5	10	4	4	178	0.6975	0.6858	-0.0171	156.231
Total	1166	33	14	22	18	33	34	21	21	5	24	8	17	12	18	19	30	3	11	10	29	4	5	391	na	na	na	na
FST		0.015156	0.059813	0.031406	0.042943	0.018999	0.017849	0.030929	0.01758	0.038891	0.028068	0.075405	0.042513	0.078146	0.020644	0.036734	0.020942	0.01235	0.086486	0.039169	0.047166	0.030276	0.060184
p		0.0001	0.0001	0.0001	0.0001	0.0001	0.0001	0.0001	0.0001	0.0001	0.0001	0.0001	0.0001	0.0001	0.0001	0.0001	0.0001	0.002	0.0001	0.0001	0.0001	0.0001	0.0001
Intermediate samples
SAMPLE	n	SSsp2201	SSsp2210	SSspG7	Ssa202	SsaD144	SsaD157	Sp1605	SSsp2216	Ssa14	Ssa171	Ssa289	MHC1	MHC2	SSsp3016	SsOsl85	Ssa197	SsaD486	SsaF43	CA060208	Ssa.19NVH	SsaIR002TKU	SsaIR010TKU	AT	Ho	He	FIS	AR
Neiden2	43	21	11	14	14	26	22	10	13	2	12	5	10	8	13	11	20	1	3	9	15	4	3	247	0.6973	0.7088	0.0163	214.71
Namsen2	58	22	11	15	12	25	23	11	15	2	16	5	13	10	12	12	19	2	8	8	18	4	3	266	0.7355	0.7336	-0.0025	212.101
Laerdalselva2	65	20	9	15	11	24	23	9	13	2	13	7**	13	8	14	10	19	2	4	7	14	4	4	245	0.7369	0.7207	-0.0225	197.295
Vosso2	66	21	10	17	11**	23	22	10	15	4	14	6	13	8	14	10	20	2	7	7	15	4	4	257	0.7315	0.7458	0.0192	206.07
Vosso3	48	18	10	14	9	23	19	10	14	2	11	6	13	8	10	10	18	2	7	8	13	4	3	232	0.7424	0.7367	-0.0078	199.444
Opo2	46	19	10	14**	9	21**	n.d.	7	10	2	13	6	10	8	9	9	17	1	5	7	12	4	3	196	0.7382	0.7213	-0.0234	172.955
Etne2	76	24	12	16	10	25	21	10	15	3	17	5	13	8	13	12	22	1	8	7	13	4	4	263	0.7249	0.7221	-0.004	206.32
Figgjo2	41	21*	10	14	10	24	22	9	15	2	13	4	13	8	12	12	16	2	8	8	16	4	2	245	0.727	0.7322	0.0071	211.766
Total	443	28	13	22	17	32	34	15	18	4	22	7	16	11	17	17	25	2	9	9	27	4	4	353	na	na	na	na
FST		0.012404	0.033812	0.018465	0.017612	0.010098	0.0059	0.014528	0.009841	0.048936	0.010695	0.051251	0.022004	0.018901	0.025953	0.012582	0.013743	0.003181	0.030996	0.009945	0.038912	0.059979	0.088901
p		0.0001	0.0001	0.0001	0.0001	0.0001	0.0005	0.0001	0.0001	0.0001	0.0001	0.0001	0.0001	0.0001	0.0001	0.0001	0.0001	0.2103	0.0001	0.0013	0.0001	0.0001	0.0001
Contemporary samples
SAMPLE	n	SSsp2201	SSsp2210	SSspG7	Ssa202	SsaD144	SsaD157	Sp1605	SSsp2216	Ssa14	Ssa171	Ssa289	MHC1	MHC2	SSsp3016	SsOsl85	Ssa197	SsaD486	SsaF43	CA060208	Ssa.19NVH	SsaIR002TKU	SsaIR010TKU	AT	Ho	He	FIS	AR
Neiden3	93	27	14	18*	13	25	22	12	15	2	12	4	9	9	15	15	19	1	4	11	12	4	3	266	0.7064	0.7175	0.0155	203.08
Vestre Jakobselva2	101	23	10	15	10	27	24	13	16	3	14	7	13	9	14	11	21	1	6	8	16	4	4	269	0.7098	0.7223	0.0174	200.179
Alta2	85	23	8	15	11*	32	20	9	16	4	13	6	9	7	15	10	19	1	5	8	13	4	1	249	0.6791	0.6816	0.0037	190.454
Reisa2	61	19	10	11	9	23	18	9	14	2	11	4*	11	6	14	9	18	1	4	7	10	2	3	215	0.6593	0.6666	0.011	179.312
Målselva2	30	17	11	12	8	22	20	10	14	3	10	5	11	10	12	10	17	2	6	7	9	3	4	223	0.7092	0.7084	-0.0012	206.632
Roksdalsvassdragget2	94	21	12	18	11	25*	23	11	16	3	13	4	13	8	15*	13	22	2	8	9	17	4	4	272	0.7302	0.7354	0.0071	206.289
Namsen3	102	26*	11	17	14	25	22	13	15	3	18	7	12	11	15	13	23	2	6	9	18	4	4	288	0.7237	0.7207	-0.0043	208.785
Gaula ST2	106	24	12	19	12	28	27	14	16	3	15	5	13	11	15	12	22*	2	7	7	18	4	5	291	0.7235	0.7275	0.0056	208.006
Surna2	52	21	12	17	10	26	23	10	16	3	14	5	13	9	14**	12	19	3	5	7	15	4	4	262	0.7235	0.7302	0.0091	216.174
Eira2	50	20	9	19	10	23	20	9	14	3	12	6	14	9	16	12	21	2	5	8	15	4	4	255	0.7363	0.7282	-0.0111	210.529
Bondalselva2	16	12	8	9*	10*	13*	12	7	9	2	7	4	9	7	10	10	14	2	4	7	10	4	3	173	0.7507	0.7391	-0.0157	Not computed
Ørstaelva2	34	19	9	13	10	20	20	9	14	2	11	5	12	9	14	10	15	2	8	8	13	3	4	230	0.7184	0.7363	0.0242	209.52
Gaula SF2	83	23*	12	17	10	25	23	10	15	4*	16	5	12	9	15	10	21	1	7	8	13	4	4	264	0.7207	0.7277	0.0096	205.181
Lærdalselva3	53	21	9	14	8	26	23*	9	14	2	10	7	11	8	13	10	18	2	5*	8	14	3	4	239	0.7148	0.7327	0.0245	199.555
Vosso4	42	19	10	15	10	21*	21	9*	12	3	13	6	11	9	10	9	16*	1	7	7	15*	4	4	232	0.7141	0.7332	0.026	201.803
Loneelva2	52	18	10	15	10	19*	21	9	11	3	13	5	13	9*	13	7	17	1	7	7	17	4	4	233	0.7327	0.7295	-0.0044	200.234
Opo3	60	18*	11	16	11	24	22	9	14	4	10	6	12	8	13	9	18	1	7	5	14	4	4	240	0.7475	0.7357	-0.016	184.2
Etne3	88	23	11	19	12	28	24	11	13	3*	17	6**	13	10*	15	14	22	1	6	10	16	5	4	283	0.722	0.7213	-0.0009	208.615
Figgjo3	72	24	11*	20	11	26	25	8	16	3	17	4	12	10*	16	11	19	1	7	7	17	4	3	272	0.7151	0.7203	0.0072	210.251
Numedalslågen2	72	23	12	17	12	27	24	10	16	2	14	6*	13	9	15	11	21	3	9	7	14	4	4	273	0.7069	0.7184	0.016	210.209
Berbyelva2	94	19*	8	15	9	19	22*	8	12	3	11	4	10	8	12	9	16	1	6*	6	13**	4	4	219	0.665	0.6823	0.0254	165.963
Total	1440	33	14	21	18	34	34	19	19	5	24	10	17	14	21	19	29	3	11	12	30	5	6	398	na	na	na
FST		0.01205	0.042736	0.016322	0.034532	0.01807	0.012847	0.025586	0.016827	0.039857	0.021119	0.056058	0.032874	0.06737	0.018984	0.035374	0.019742	0.009783	0.079863	0.017997	0.035517	0.010136	0.02971
p		0.0001	0.0001	0.0001	0.0001	0.0001	0.0001	0.0001	0.0001	0.0001	0.0001	0.0001	0.0001	0.0001	0.0001	0.0001	0.0001	0.002	0.0001	0.0001	0.0001	0.0001	0.0001
Table notes.
AR = allelic richness (see below), At = total number of alleles observed over all 22 loci, Ho = observed heterozygosity, He = expected heterozygosity, Fis = inbreeding coeffecient
*= significant deviation from Hardy Weinberg Equilibrium at P = 0.05, **= at 0.001.
Allelic richness notes: Computed using an average of 25 fish per locus/sample. This excluded Bondalselva2 from the computations as it only contained 16 fish. Note, Opo samples all calculated over 21 loci and therefore not comparable to other samples (i.e., value is lower).
