# Supplementary material for: Three Decades of Farmed Escapees in the Wild: A Spatio-Temporal Analysis of Atlantic Salmon Population Genetic Structure throughout Norway
Source: PLoS One. 2012 Aug 15;7(8):e43129. doi: 10.1371/journal.pone.0043129 (PMC3419752; doi:10.1371/journal.pone.0043129)
Supplement: Table S4 — Effective population size for samples in the historical and contemporary data sets as computed by the LD method as implemented in LDNE [90] . (XLS) [file pone.0043129.s007.xls]

## Sheet: Effective population size all p
Table S4 - supporting information. Output from LDNE (Waples & Do 2008) - Effective population size for all 50 samples included in the data set as computed with the LD method.
Three decades of farmed escapees in the wild: a spatio-temporal analysis of Atlantic salmon population genetic structure throughout Norway
Kevin A. Glover1*, María Quintela2, Vidar Wennevik1, François Besnier1, Anne G. E. Sørvik1, Øystein Skaala1
Lowest Allele Frequency Used =	0.05000	0.02000	0.01000
--------------------------------	----------	---------	---------
Population 1[Neiden1]
---------------------
Harmonic Mean Sample Size =	73.6	73.3	73.8
Independent Comparisons =	6257	14943	21312
OverAll r^2 =	0.01522	0.01501	0.01470
Expected r^2 Sample =	0.01417	0.01423	0.01413
Estimated Ne^ =	316.1	430.0	578.1
95% CIs for Ne^
* Parametric	206.9	296.2	386.5
	629.0	760.9	1111.5
* JackKnife on Loci	194.9	276.5	351.9
	752.7	914.1	1508.1
--------------------------------	----------	---------	---------
Population 2[Neiden2]
---------------------
Harmonic Mean Sample Size =	39.7	39.4	39.0
Independent Comparisons =	6432	17271	23233
OverAll r^2 =	0.02748	0.02727	0.02728
Expected r^2 Sample =	0.02720	0.02746	0.02774
Estimated Ne^ =	1181.4	-1755.1	-718.8
95% CIs for Ne^
* Parametric	263.2	843.2	8788.4
	Infinite	Infinite	Infinite
* JackKnife on Loci	247.8	630.6	1248.6
	Infinite	Infinite	Infinite
--------------------------------	----------	---------	---------
Population 3[Neiden3]
---------------------
Harmonic Mean Sample Size =	82.9	84.5	85.2
Independent Comparisons =	6404	17933	23519
OverAll r^2 =	0.01205	0.01212	0.01201
Expected r^2 Sample =	0.01252	0.01227	0.01218
Estimated Ne^ =	-703.5	-2222.4	-1949.3
95% CIs for Ne^
* Parametric	-7116.8	3179.2	6817.7
	Infinite	Infinite	Infinite
* JackKnife on Loci	2798.8	1579.1	2180.7
	Infinite	Infinite	Infinite
--------------------------------	----------	---------	---------
Population 4[V.Jakobselv1]
--------------------------
Harmonic Mean Sample Size =	86.2	86.6	86.7
Independent Comparisons =	5605	14610	20191
OverAll r^2 =	0.01742	0.01603	0.01543
Expected r^2 Sample =	0.01203	0.01197	0.01196
Estimated Ne^ =	59.7	79.9	94.1
95% CIs for Ne^
* Parametric	52.9	73.0	86.3
	67.9	87.9	103.2
* JackKnife on Loci	50.5	70.7	83.9
	71.6	91.1	106.6
--------------------------------	----------	---------	---------
Population 5[V.Jakobselv2]
--------------------------
Harmonic Mean Sample Size =	99.7	99.7	99.8
Independent Comparisons =	6675	15883	22201
OverAll r^2 =	0.01262	0.01229	0.01220
Expected r^2 Sample =	0.01035	0.01035	0.01034
Estimated Ne^ =	144.4	169.2	177.9
95% CIs for Ne^
* Parametric	120.7	148.0	158.0
	177.4	196.3	202.6
* JackKnife on Loci	116.7	144.8	153.7
	185.8	201.6	209.6
--------------------------------	----------	---------	---------
Population 6[Alta1]
-------------------
Harmonic Mean Sample Size =	36.8	36.5	36.1
Independent Comparisons =	5722	11589	17255
OverAll r^2 =	0.02928	0.02932	0.02931
Expected r^2 Sample =	0.02956	0.02975	0.03012
Estimated Ne^ =	-1164.9	-770.5	-415.3
95% CIs for Ne^
* Parametric	406.2	989.9	-1872.8
	Infinite	Infinite	Infinite
* JackKnife on Loci	328.7	593.0	1983.3
	Infinite	Infinite	Infinite
--------------------------------	----------	---------	---------
Population 7[Alta2]
-------------------
Harmonic Mean Sample Size =	83.0	82.8	82.8
Independent Comparisons =	5654	12395	19014
OverAll r^2 =	0.01271	0.01261	0.01258
Expected r^2 Sample =	0.01252	0.01254	0.01254
Estimated Ne^ =	1704.5	4860.8	9111.2
95% CIs for Ne^
* Parametric	490.0	856.0	1134.5
	Infinite	Infinite	Infinite
* JackKnife on Loci	460.4	811.1	1107.2
	Infinite	Infinite	Infinite
--------------------------------	----------	---------	---------
Population 8[Reisa1]
--------------------
Harmonic Mean Sample Size =	45.5	44.9	44.9
Independent Comparisons =	4875	13159	17940
OverAll r^2 =	0.02466	0.02507	0.02554
Expected r^2 Sample =	0.02353	0.02385	0.02387
Estimated Ne^ =	294.1	271.6	197.5
95% CIs for Ne^
* Parametric	154.1	179.6	148.9
	1904.0	533.0	287.8
* JackKnife on Loci	146.2	171.9	138.6
	4423.9	605.8	331.7
--------------------------------	----------	---------	---------
Population 9[Reisa2]
--------------------
Harmonic Mean Sample Size =	54.0	54.3	54.1
Independent Comparisons =	4427	11642	15146
OverAll r^2 =	0.02285	0.02358	0.02291
Expected r^2 Sample =	0.01961	0.01952	0.01957
Estimated Ne^ =	100.5	79.9	97.6
95% CIs for Ne^
* Parametric	76.7	69.0	84.1
	141.3	93.9	115.5
* JackKnife on Loci	76.3	62.7	78.0
	142.4	106.8	127.9
--------------------------------	----------	---------	---------
Population 10[Molselva1]
------------------------
Harmonic Mean Sample Size =	41.2	42.5	42.2
Independent Comparisons =	5705	15154	21607
OverAll r^2 =	0.02467	0.02452	0.02455
Expected r^2 Sample =	0.02618	0.02532	0.02551
Estimated Ne^ =	-223.1	-415.2	-351.9
95% CIs for Ne^
* Parametric	-580.2	-1361.4	-692.0
	Infinite	Infinite	Infinite
* JackKnife on Loci	-2008.6	-3261.4	-1774.8
	Infinite	Infinite	Infinite
--------------------------------	----------	---------	---------
Population 11[Molselva2]
------------------------
Harmonic Mean Sample Size =	29.2	29.3	29.3
Independent Comparisons =	6718	12668	18842
OverAll r^2 =	0.03826	0.03792	0.03822
Expected r^2 Sample =	0.03805	0.03792	0.03787
Estimated Ne^ =	1469.6	411332.2	873.8
95% CIs for Ne^
* Parametric	198.7	321.8	269.5
	Infinite	Infinite	Infinite
* JackKnife on Loci	191.2	309.5	257.8
	Infinite	Infinite	Infinite
--------------------------------	----------	---------	---------
Population 12[Roksdalsvassdrag]
-------------------------------
Harmonic Mean Sample Size =	36.3	36.3	36.3
Independent Comparisons =	6193	14038	20309
OverAll r^2 =	0.03066	0.03062	0.03011
Expected r^2 Sample =	0.02993	0.02997	0.03000
Estimated Ne^ =	453.3	515.7	2992.6
95% CIs for Ne^
* Parametric	178.9	240.7	470.3
	Infinite	Infinite	Infinite
* JackKnife on Loci	180.2	234.1	389.7
	Infinite	Infinite	Infinite
--------------------------------	----------	---------	---------
Population 13[Roksdalsvassdrag]
-------------------------------
Harmonic Mean Sample Size =	91.2	91.5	91.5
Independent Comparisons =	5844	15683	24251
OverAll r^2 =	0.01230	0.01218	0.01219
Expected r^2 Sample =	0.01135	0.01131	0.01131
Estimated Ne^ =	345.4	383.5	377.2
95% CIs for Ne^
* Parametric	233.0	290.7	301.3
	632.7	554.0	499.4
* JackKnife on Loci	221.2	284.1	291.7
	724.9	577.8	526.4
--------------------------------	----------	---------	---------
Population 14[Namsen1]
----------------------
Harmonic Mean Sample Size =	81.2	80.6	80.9
Independent Comparisons =	6419	14531	23177
OverAll r^2 =	0.01292	0.01299	0.01285
Expected r^2 Sample =	0.01281	0.01289	0.01284
Estimated Ne^ =	2974.1	3526.3	217442.6
95% CIs for Ne^
* Parametric	581.9	834.6	1394.5
	Infinite	Infinite	Infinite
* JackKnife on Loci	509.5	675.2	1018.7
	Infinite	Infinite	Infinite
--------------------------------	----------	---------	---------
Population 15[Namsen2]
----------------------
Harmonic Mean Sample Size =	56.3	56.2	56.2
Independent Comparisons =	7503	15370	20098
OverAll r^2 =	0.02033	0.02040	0.01998
Expected r^2 Sample =	0.01877	0.01880	0.01880
Estimated Ne^ =	211.2	207.1	280.3
95% CIs for Ne^
* Parametric	147.4	160.0	209.3
	357.2	289.1	417.1
* JackKnife on Loci	142.3	156.1	206.3
	387.0	301.5	428.7
--------------------------------	----------	---------	---------
Population 16[Namsen3]
----------------------
Harmonic Mean Sample Size =	100.0	100.1	100.0
Independent Comparisons =	6501	15582	24139
OverAll r^2 =	0.01077	0.01068	0.01061
Expected r^2 Sample =	0.01032	0.01031	0.01032
Estimated Ne^ =	734.0	914.1	1142.2
95% CIs for Ne^
* Parametric	398.1	549.0	687.9
	3623.4	2549.5	3185.6
* JackKnife on Loci	375.8	544.0	682.3
	6978.6	2653.5	3303.3
--------------------------------	----------	---------	---------
Population 17[GaulaST1]
-----------------------
Harmonic Mean Sample Size =	46.7	46.5	46.4
Independent Comparisons =	6563	17060	23395
OverAll r^2 =	0.02266	0.02263	0.02286
Expected r^2 Sample =	0.02289	0.02296	0.02305
Estimated Ne^ =	-1437.3	-1000.2	-1744.9
95% CIs for Ne^
* Parametric	589.6	2162.0	1455.7
	Infinite	Infinite	Infinite
* JackKnife on Loci	592.8	1617.7	839.8
	Infinite	Infinite	Infinite
--------------------------------	----------	---------	---------
Population 18[GaulaST2]
-----------------------
Harmonic Mean Sample Size =	103.3	103.2	103.0
Independent Comparisons =	6839	14838	21506
OverAll r^2 =	0.00998	0.01000	0.01002
Expected r^2 Sample =	0.00998	0.00999	0.01001
Estimated Ne^ =	-59584.9	24753.4	45661.9
95% CIs for Ne^
* Parametric	985.7	1358.2	1669.3
	Infinite	Infinite	Infinite
* JackKnife on Loci	881.9	1229.3	1412.9
	Infinite	Infinite	Infinite
--------------------------------	----------	---------	---------
Population 19[Surna1]
---------------------
Harmonic Mean Sample Size =	28.0	27.8	27.8
Independent Comparisons =	6743	12606	17824
OverAll r^2 =	0.04035	0.04034	0.04047
Expected r^2 Sample =	0.03983	0.04014	0.04019
Estimated Ne^ =	597.6	1530.3	1092.5
95% CIs for Ne^
* Parametric	159.4	251.6	269.6
	Infinite	Infinite	Infinite
* JackKnife on Loci	156.9	255.2	264.6
	Infinite	Infinite	Infinite
--------------------------------	----------	---------	---------
Population 20[Surna2]
---------------------
Harmonic Mean Sample Size =	50.7	50.3	50.4
Independent Comparisons =	5793	15315	22978
OverAll r^2 =	0.02072	0.02101	0.02107
Expected r^2 Sample =	0.02098	0.02114	0.02112
Estimated Ne^ =	-1322.7	-2491.4	-7254.6
95% CIs for Ne^
* Parametric	634.6	965.0	964.9
	Infinite	Infinite	Infinite
* JackKnife on Loci	531.1	780.3	713.3
	Infinite	Infinite	Infinite
--------------------------------	----------	---------	---------
Population 21[Eira1]
--------------------
Harmonic Mean Sample Size =	33.8	33.8	33.7
Independent Comparisons =	6123	13743	20272
OverAll r^2 =	0.03424	0.03331	0.03427
Expected r^2 Sample =	0.03241	0.03243	0.03248
Estimated Ne^ =	180.2	377.7	184.2
95% CIs for Ne^
* Parametric	106.3	196.4	133.1
	512.8	3201.0	292.5
* JackKnife on Loci	107.2	202.2	130.1
	496.2	2237.6	306.9
--------------------------------	----------	---------	---------
Population 22[Eira2]
--------------------
Harmonic Mean Sample Size =	49.6	49.6	49.5
Independent Comparisons =	7561	18213	25193
OverAll r^2 =	0.02234	0.02214	0.02202
Expected r^2 Sample =	0.02145	0.02147	0.02149
Estimated Ne^ =	374.2	497.8	624.1
95% CIs for Ne^
* Parametric	204.2	293.2	359.5
	1748.5	1519.9	2178.7
* JackKnife on Loci	203.7	281.4	338.9
	1788.5	1904.4	3318.8
--------------------------------	----------	---------	---------
Population 23[Bondalselva1]
---------------------------
Harmonic Mean Sample Size =	43.9	43.9	43.9
Independent Comparisons =	6901	17005	23588
OverAll r^2 =	0.02503	0.02469	0.02456
Expected r^2 Sample =	0.02444	0.02443	0.02443
Estimated Ne^ =	561.6	1282.9	2552.0
95% CIs for Ne^
* Parametric	228.1	418.4	572.8
	Infinite	Infinite	Infinite
* JackKnife on Loci	220.7	465.0	576.2
	Infinite	Infinite	Infinite
--------------------------------	----------	---------	---------
Population 24[Bondalselva2]
---------------------------
Harmonic Mean Sample Size =	15.6	15.6	15.6
Independent Comparisons =	6487	10676	10676
OverAll r^2 =	0.09569	0.08677	0.08677
Expected r^2 Sample =	0.07795	0.07816	0.07816
Estimated Ne^ =	15.5	34.0	34.0
95% CIs for Ne^
* Parametric	12.6	26.2	26.2
	19.4	46.9	46.9
* JackKnife on Loci	13.1	27.8	27.8
	18.6	43.1	43.1
--------------------------------	----------	---------	---------
Population 25[Orstaelva1]
-------------------------
Harmonic Mean Sample Size =	38.1	37.9	37.6
Independent Comparisons =	6869	15624	22546
OverAll r^2 =	0.02845	0.02872	0.02899
Expected r^2 Sample =	0.02844	0.02863	0.02884
Estimated Ne^ =	24452.3	3678.4	2298.8
95% CIs for Ne^
* Parametric	334.7	449.5	482.8
	Infinite	Infinite	Infinite
* JackKnife on Loci	324.8	415.4	364.3
	Infinite	Infinite	Infinite
--------------------------------	----------	---------	---------
Population 26[Orstaelva2]
-------------------------
Harmonic Mean Sample Size =	32.7	32.6	32.7
Independent Comparisons =	6210	14551	20259
OverAll r^2 =	0.03518	0.03448	0.03398
Expected r^2 Sample =	0.03362	0.03365	0.03360
Estimated Ne^ =	212.2	399.5	873.3
95% CIs for Ne^
* Parametric	115.8	201.6	314.6
	949.0	6501.2	Infinite
* JackKnife on Loci	116.4	211.9	293.0
	915.6	2663.2	Infinite
--------------------------------	----------	---------	---------
Population 27[GaulaSF1]
-----------------------
Harmonic Mean Sample Size =	39.3	39.3	39.4
Independent Comparisons =	8257	16181	22668
OverAll r^2 =	0.02829	0.02777	0.02746
Expected r^2 Sample =	0.02753	0.02749	0.02747
Estimated Ne^ =	433.0	1193.2	-50200.4
95% CIs for Ne^
* Parametric	200.0	370.7	656.6
	Infinite	Infinite	Infinite
* JackKnife on Loci	189.0	375.7	641.2
	Infinite	Infinite	Infinite
--------------------------------	----------	---------	---------
Population 28[GaulaSF2]
-----------------------
Harmonic Mean Sample Size =	81.4	81.5	81.5
Independent Comparisons =	6246	15202	23351
OverAll r^2 =	0.01388	0.01350	0.01326
Expected r^2 Sample =	0.01276	0.01275	0.01274
Estimated Ne^ =	296.8	439.0	639.2
95% CIs for Ne^
* Parametric	204.3	311.0	434.4
	517.7	727.0	1177.9
* JackKnife on Loci	201.7	303.8	418.8
	532.7	766.3	1301.3
--------------------------------	----------	---------	---------
Population 29[Laerdalselva1]
----------------------------
Harmonic Mean Sample Size =	70.2	70.6	71.1
Independent Comparisons =	6758	14102	18640
OverAll r^2 =	0.01382	0.01382	0.01364
Expected r^2 Sample =	0.01490	0.01481	0.01469
Estimated Ne^ =	-310.2	-338.7	-319.8
95% CIs for Ne^
* Parametric	-554.4	-505.8	-436.1
	Infinite	Infinite	Infinite
* JackKnife on Loci	-774.0	-788.8	-640.7
	Infinite	Infinite	Infinite
--------------------------------	----------	---------	---------
Population 30[Laerdalselva2]
----------------------------
Harmonic Mean Sample Size =	60.1	60.2	60.2
Independent Comparisons =	6475	13199	17532
OverAll r^2 =	0.01783	0.01794	0.01785
Expected r^2 Sample =	0.01751	0.01749	0.01750
Estimated Ne^ =	1051.4	733.0	951.7
95% CIs for Ne^
* Parametric	349.9	370.7	455.1
	Infinite	11761.4	Infinite
* JackKnife on Loci	292.2	355.0	428.0
	Infinite	Infinite	Infinite
--------------------------------	----------	---------	---------
Population 31[Laerdalselva3]
----------------------------
Harmonic Mean Sample Size =	51.2	51.6	51.7
Independent Comparisons =	6053	12882	17969
OverAll r^2 =	0.02163	0.02159	0.02170
Expected r^2 Sample =	0.02073	0.02059	0.02056
Estimated Ne^ =	368.4	333.4	290.4
95% CIs for Ne^
* Parametric	195.0	215.7	206.8
	2230.6	698.1	475.4
* JackKnife on Loci	190.4	211.4	194.6
	2951.3	743.0	548.5
--------------------------------	----------	---------	---------
Population 32[Vosso1]
---------------------
Harmonic Mean Sample Size =	36.6	38.3	39.2
Independent Comparisons =	4644	11786	14702
OverAll r^2 =	0.02683	0.02648	0.02587
Expected r^2 Sample =	0.02972	0.02827	0.02760
Estimated Ne^ =	-117.4	-187.9	-195.5
95% CIs for Ne^
* Parametric	-191.1	-304.0	-299.3
	Infinite	Infinite	Infinite
* JackKnife on Loci	-218.3	-376.1	-397.6
	Infinite	Infinite	Infinite
--------------------------------	----------	---------	---------
Population 33[Vosso2]
---------------------
Harmonic Mean Sample Size =	52.1	53.4	53.1
Independent Comparisons =	6352	14658	20776
OverAll r^2 =	0.01993	0.01948	0.01971
Expected r^2 Sample =	0.02036	0.01983	0.01998
Estimated Ne^ =	-776.7	-955.7	-1217.9
95% CIs for Ne^
* Parametric	1182.3	3193.5	3017.4
	Infinite	Infinite	Infinite
* JackKnife on Loci	684.3	942.1	821.4
	Infinite	Infinite	Infinite
--------------------------------	----------	---------	---------
Population 34[Vosso3]
---------------------
Harmonic Mean Sample Size =	44.2	44.0	44.0
Independent Comparisons =	6214	15698	20190
OverAll r^2 =	0.02670	0.02616	0.02586
Expected r^2 Sample =	0.02425	0.02439	0.02438
Estimated Ne^ =	133.6	186.5	223.8
95% CIs for Ne^
* Parametric	95.3	139.4	165.6
	214.1	276.0	338.6
* JackKnife on Loci	90.9	134.7	151.5
	236.5	294.6	410.9
--------------------------------	----------	---------	---------
Population 35[Vosso4]
---------------------
Harmonic Mean Sample Size =	40.8	41.0	41.0
Independent Comparisons =	7077	15211	20486
OverAll r^2 =	0.02893	0.02805	0.02734
Expected r^2 Sample =	0.02640	0.02631	0.02626
Estimated Ne^ =	129.7	188.8	304.4
95% CIs for Ne^
* Parametric	92.9	137.5	203.1
	206.3	293.9	587.4
* JackKnife on Loci	91.2	132.4	180.5
	214.3	318.0	880.3
--------------------------------	----------	---------	---------
Population 36[Loneelva1]
------------------------
Harmonic Mean Sample Size =	47.8	48.8	46.5
Independent Comparisons =	5888	10433	13499
OverAll r^2 =	0.02170	0.02215	0.02280
Expected r^2 Sample =	0.02230	0.02181	0.02297
Estimated Ne^ =	-550.3	984.0	-2018.6
95% CIs for Ne^
* Parametric	1685.7	348.2	855.7
	Infinite	Infinite	Infinite
* JackKnife on Loci	599.3	282.9	439.9
	Infinite	Infinite	Infinite
--------------------------------	----------	---------	---------
Population 37[Loneelva2]
------------------------
Harmonic Mean Sample Size =	46.7	46.5	46.5
Independent Comparisons =	7101	16193	20523
OverAll r^2 =	0.02492	0.02434	0.02432
Expected r^2 Sample =	0.02288	0.02297	0.02300
Estimated Ne^ =	162.0	241.0	249.5
95% CIs for Ne^
* Parametric	114.0	172.4	182.9
	268.5	390.2	385.1
* JackKnife on Loci	110.6	166.0	177.5
	286.5	424.0	409.3
--------------------------------	----------	---------	---------
Population 38[Opo1]
-------------------
Harmonic Mean Sample Size =	16.6	21.7	23.4
Independent Comparisons =	4355	7985	9668
OverAll r^2 =	0.03206	0.02754	0.02783
Expected r^2 Sample =	0.07244	0.05316	0.04868
Estimated Ne^ =	-9.1	-13.5	-16.3
95% CIs for Ne^
* Parametric	-9.3	-14.0	-16.9
	Infinite	Infinite	Infinite
* JackKnife on Loci	-9.7	-14.4	-17.7
	Infinite	Infinite	Infinite
--------------------------------	----------	---------	---------
Population 39[Opo2]
-------------------
Harmonic Mean Sample Size =	31.1	32.4	33.2
Independent Comparisons =	5496	11178	13581
OverAll r^2 =	0.04136	0.03676	0.03496
Expected r^2 Sample =	0.03541	0.03386	0.03306
Estimated Ne^ =	53.8	112.9	172.8
95% CIs for Ne^
* Parametric	42.0	83.7	119.0
	72.7	168.5	304.0
* JackKnife on Loci	36.9	71.3	99.2
	90.1	242.8	554.3
--------------------------------	----------	---------	---------
Population 40[Opo3]
-------------------
Harmonic Mean Sample Size =	58.3	58.5	58.8
Independent Comparisons =	8717	14250	18376
OverAll r^2 =	0.02386	0.02280	0.02189
Expected r^2 Sample =	0.01811	0.01801	0.01794
Estimated Ne^ =	55.8	67.5	82.3
95% CIs for Ne^
* Parametric	49.3	60.4	73.6
	63.7	76.0	92.9
* JackKnife on Loci	49.2	60.3	72.8
	63.9	76.1	94.0
--------------------------------	----------	---------	---------
Population 41[Etne1]
--------------------
Harmonic Mean Sample Size =	76.6	76.0	76.4
Independent Comparisons =	6787	16158	22411
OverAll r^2 =	0.01434	0.01416	0.01419
Expected r^2 Sample =	0.01361	0.01372	0.01364
Estimated Ne^ =	450.7	751.7	608.5
95% CIs for Ne^
* Parametric	268.7	438.8	408.2
	1253.4	2405.1	1159.9
* JackKnife on Loci	247.4	377.6	354.6
	1937.5	12927.4	1926.3
--------------------------------	----------	---------	---------
Population 42[Etne2]
--------------------
Harmonic Mean Sample Size =	59.3	58.4	58.4
Independent Comparisons =	6367	15886	21574
OverAll r^2 =	0.01712	0.01730	0.01705
Expected r^2 Sample =	0.01778	0.01807	0.01807
Estimated Ne^ =	-506.7	-437.4	-328.8
95% CIs for Ne^
* Parametric	-6690.3	-882.2	-482.4
	Infinite	Infinite	Infinite
* JackKnife on Loci	4058.0	-3007.4	-813.2
	Infinite	Infinite	Infinite
--------------------------------	----------	---------	---------
Population 43[Etne3]
--------------------
Harmonic Mean Sample Size =	85.7	85.5	85.5
Independent Comparisons =	6097	14560	24928
OverAll r^2 =	0.01264	0.01250	0.01235
Expected r^2 Sample =	0.01210	0.01213	0.01214
Estimated Ne^ =	621.3	916.9	1557.5
95% CIs for Ne^
* Parametric	332.7	507.0	766.9
	3404.8	4135.1	Infinite
* JackKnife on Loci	314.5	488.4	747.2
	7159.5	5791.2	Infinite
--------------------------------	----------	---------	---------
Population 44[Figgjo1]
----------------------
Harmonic Mean Sample Size =	46.0	46.0	46.4
Independent Comparisons =	5973	15790	21338
OverAll r^2 =	0.02203	0.02254	0.02239
Expected r^2 Sample =	0.02327	0.02325	0.02303
Estimated Ne^ =	-270.7	-472.0	-526.7
95% CIs for Ne^
* Parametric	-779.7	-1638.1	-1633.7
	Infinite	Infinite	Infinite
* JackKnife on Loci	-1899.0	7148.2	5474.6
	Infinite	Infinite	Infinite
--------------------------------	----------	---------	---------
Population 45[Figgjo2]
----------------------
Harmonic Mean Sample Size =	39.8	40.1	40.1
Independent Comparisons =	6812	16573	23014
OverAll r^2 =	0.02711	0.02704	0.02737
Expected r^2 Sample =	0.02716	0.02692	0.02694
Estimated Ne^ =	-6793.9	2853.2	768.8
95% CIs for Ne^
* Parametric	374.6	468.4	352.7
	Infinite	Infinite	Infinite
* JackKnife on Loci	322.1	467.7	329.7
	Infinite	Infinite	Infinite
--------------------------------	----------	---------	---------
Population 46[Figgjo3]
----------------------
Harmonic Mean Sample Size =	68.9	68.8	68.8
Independent Comparisons =	7218	16776	21254
OverAll r^2 =	0.01498	0.01519	0.01528
Expected r^2 Sample =	0.01518	0.01521	0.01522
Estimated Ne^ =	-1667.6	-17111.6	5758.4
95% CIs for Ne^
* Parametric	1105.8	1070.3	943.4
	Infinite	Infinite	Infinite
* JackKnife on Loci	947.3	1096.0	940.0
	Infinite	Infinite	Infinite
--------------------------------	----------	---------	---------
Population 47[Numedalslogen1]
-----------------------------
Harmonic Mean Sample Size =	42.0	41.9	41.9
Independent Comparisons =	5325	13905	19507
OverAll r^2 =	0.02560	0.02535	0.02552
Expected r^2 Sample =	0.02560	0.02568	0.02566
Estimated Ne^ = -	272802.3	-1018.7	-2468.3
95% CIs for Ne^
* Parametric	331.4	1194.1	877.4
	Infinite	Infinite	Infinite
* JackKnife on Loci	332.7	1163.0	681.3
	Infinite	Infinite	Infinite
--------------------------------	----------	---------	---------
Population 48[Numedalslogen2]
-----------------------------
Harmonic Mean Sample Size =	67.4	67.4	67.3
Independent Comparisons =	7311	15989	22614
OverAll r^2 =	0.01595	0.01606	0.01601
Expected r^2 Sample =	0.01554	0.01555	0.01556
Estimated Ne^ =	809.6	653.2	745.9
95% CIs for Ne^
* Parametric	352.3	382.6	445.4
	Infinite	2050.1	2154.3
* JackKnife on Loci	333.9	359.7	417.2
	Infinite	2990.5	3101.7
--------------------------------	----------	---------	---------
Population 49[Berbyelva1]
-------------------------
Harmonic Mean Sample Size =	45.2	45.3	45.3
Independent Comparisons =	4581	9565	11364
OverAll r^2 =	0.02895	0.02767	0.02644
Expected r^2 Sample =	0.02366	0.02366	0.02365
Estimated Ne^ =	60.9	81.0	117.5
95% CIs for Ne^
* Parametric	49.0	67.1	93.4
	78.4	100.7	155.6
* JackKnife on Loci	47.6	65.7	90.5
	81.7	103.6	163.5
--------------------------------	----------	---------	---------
Population 50[Berbyelva2]
-------------------------
Harmonic Mean Sample Size =	90.4	91.2	91.4
Independent Comparisons =	5230	10511	14677
OverAll r^2 =	0.01279	0.01270	0.01251
Expected r^2 Sample =	0.01145	0.01135	0.01132
Estimated Ne^ =	247.0	245.2	278.1
95% CIs for Ne^
* Parametric	178.8	194.1	223.0
	384.8	327.4	364.9
* JackKnife on Loci	170.5	183.8	202.7
	423.4	358.0	428.5
